# Supplementary material for: Integrated Analysis of Key Genes and Pathways Involved in Fetal Growth Restriction and Their Associations With the Dysregulation of the Maternal Immune System
Source: Front Genet. 2021 Jan 8;11:581789. doi: 10.3389/fgene.2020.581789 (PMC7873903; doi:10.3389/fgene.2020.581789)
Supplement: Supplementary file 1 [file Data_Sheet_1.zip]

Archive with 4 entries (4 files):
- SupplementalData/DEGs.xls.xls
- SupplementalData/GSM_profile_information.xls.xls
- SupplementalData/SupplementalFigures.tiff
- SupplementalData/SupplementalTables_revised.docx
