# Supplementary material for: Integrated Analysis of Key Genes and Pathways Involved in Fetal Growth Restriction and Their Associations With the Dysregulation of the Maternal Immune System
Source: Front Genet. 2021 Jan 8;11:581789. doi: 10.3389/fgene.2020.581789 (PMC7873903; doi:10.3389/fgene.2020.581789)
Supplement: Supplementary file 1 [file Data_Sheet_1.zip › SupplementalData/DEGs.xls.xls]

## Sheet: DEGs
Gene Name	logFC	Average Expression Level	P.Value	FDR	|logFC|
F5	-0.83043	11.834	4.87e-16	2.79635e-12	0.83043
TFDP2	-0.548213	10.5003	2.62044e-14	4.72858e-11	0.548213
DFNA5	-0.562187	10.6235	3.46039e-14	4.99541e-11	0.562187
AGL	-0.627548	10.3214	6.79367e-14	7.00524e-11	0.627548
C1GALT1	-0.619795	11.2333	5.93975e-13	4.28731e-10	0.619795
PLAC1	-0.715326	13.173	1.53488e-12	6.73253e-10	0.715326
APLN	-0.652961	9.62373	5.81279e-12	1.55395e-09	0.652961
GSTA3	-0.72567	10.3597	9.1726e-12	2.28303e-09	0.72567
FBN2	-0.583371	13.3472	9.77014e-12	2.32486e-09	0.583371
LRP2	-0.567693	10.2384	2.98549e-11	6.53007e-09	0.567693
SOD1	-0.530607	12.6377	6.19859e-11	1.20923e-08	0.530607
ALDH7A1	-0.555816	10.6425	1.06496e-10	1.92171e-08	0.555816
RASSF6	-0.629478	8.55462	1.2229e-10	2.10164e-08	0.629478
TIMP1	0.740158	12.5813	1.35978e-10	2.28253e-08	0.740158
SLC20A1	-0.51624	12.6341	2.74119e-10	4.03794e-08	0.51624
MUC15	-0.76975	12.7535	3.14652e-10	4.45325e-08	0.76975
DSC3	-0.595494	9.8783	7.0065e-10	8.29064e-08	0.595494
EXTL2	-0.505896	9.60617	7.59491e-10	8.72027e-08	0.505896
CRH	1.14348	13.437	1.19997e-09	1.27373e-07	1.14348
TGFBI	0.510022	11.3176	3.18167e-09	2.87066e-07	0.510022
TCN2	0.55375	8.07532	1.13847e-08	8.30049e-07	0.55375
AQP1	0.943843	7.73215	1.35587e-08	9.50163e-07	0.943843
IFI27	0.540526	10.9948	1.5388e-08	1.05782e-06	0.540526
PTPN3	-0.573442	9.85885	2.76874e-08	1.73781e-06	0.573442
LGALS13	-0.577987	12.1458	6.09276e-08	3.19791e-06	0.577987
VWF	0.537215	10.3685	7.24925e-08	3.63369e-06	0.537215
THBS1	0.776608	10.7357	7.65387e-08	3.75821e-06	0.776608
MSR1	0.647906	8.12987	8.57845e-08	4.10061e-06	0.647906
CYR61	0.690433	10.0594	1.02902e-07	4.82304e-06	0.690433
DHCR24	-0.560928	10.6277	1.05589e-07	4.91706e-06	0.560928
DUSP1	0.504798	13.4297	1.11662e-07	5.16171e-06	0.504798
ACPP	-0.522813	9.384	1.1743e-07	5.29757e-06	0.522813
SLC41A2	-0.528012	10.5956	1.2299e-07	5.4739e-06	0.528012
PGAP1	-0.573951	7.95627	2.19988e-07	8.58308e-06	0.573951
SLC27A2	-0.633771	10.1156	2.47081e-07	9.43613e-06	0.633771
ABCG2	-0.584402	11.1618	2.50464e-07	9.51498e-06	0.584402
NNAT	0.844368	10.8459	2.61328e-07	9.85646e-06	0.844368
TNNT3	0.631841	10.4894	2.67779e-07	9.97717e-06	0.631841
NDRG1	0.532335	11.8106	3.41017e-07	1.23637e-05	0.532335
ACSL1	0.520382	8.8175	3.75936e-07	1.35e-05	0.520382
CECR1	0.594179	8.28631	4.15813e-07	1.46807e-05	0.594179
LAPTM5	0.511477	11.0638	7.97698e-07	2.42945e-05	0.511477
SLA	0.50224	8.18048	9.57394e-07	2.79776e-05	0.50224
ACOXL	-0.781851	8.59037	9.81668e-07	2.80635e-05	0.781851
ENG	0.613533	11.3527	1.08552e-06	3.03776e-05	0.613533
BCL6	0.613603	10.071	1.608e-06	4.22056e-05	0.613603
PSG11	-0.508947	14.1805	1.96261e-06	4.88486e-05	0.508947
CTGF	0.712234	10.7192	2.06147e-06	5.07839e-05	0.712234
EDN1	0.55064	8.8576	4.25201e-06	9.02677e-05	0.55064
MET	-0.503081	9.1825	7.42976e-06	0.000143162	0.503081
PSMB9	0.540599	8.9574	8.3726e-06	0.000158438	0.540599
NPR3	0.562201	6.86513	8.95036e-06	0.000167802	0.562201
GBP5	1.02982	6.76763	1.40529e-05	0.000242085	1.02982
FSTL3	0.742587	11.3917	1.54687e-05	0.000261111	0.742587
C1QB	0.592599	11.4852	1.66902e-05	0.000276942	0.592599
WNT2	-0.509335	9.91333	2.05447e-05	0.000331748	0.509335
LEP	1.50609	9.81146	2.10555e-05	0.000338483	1.50609
PAPPA2	0.641861	13.1874	2.17764e-05	0.000348519	0.641861
KCNK17	-0.83011	7.71039	2.70113e-05	0.00041571	0.83011
LGR5	-0.579934	9.36746	2.72537e-05	0.000416773	0.579934
CHI3L1	0.635614	7.54721	3.62901e-05	0.000525987	0.635614
HLA-DQA1	0.9497	9.22052	5.63893e-05	0.000759361	0.9497
QPCT	0.593249	7.76742	6.3572e-05	0.000831273	0.593249
RPS6KA6	-0.594296	7.73182	6.44758e-05	0.000840047	0.594296
HLA-DMA	0.553436	9.33755	7.55765e-05	0.000940537	0.553436
C1QA	0.514473	9.16892	7.88362e-05	0.000969404	0.514473
IFI44L	0.624589	8.76686	0.000125555	0.00138149	0.624589
PLA2G2A	-0.558742	11.0132	0.000126937	0.00138823	0.558742
LGALS14	-0.525182	12.7024	0.000126365	0.00138823	0.525182
CXCL10	1.31864	8.17699	0.000218379	0.00217415	1.31864
CCL8	0.59752	7.374	0.000494127	0.00411124	0.59752
HTRA4	0.865837	10.8332	0.00105571	0.00755082	0.865837
CLDN1	-0.529541	10.9234	0.00235749	0.014098	0.529541
OPRK1	-0.53587	8.07832	0.00272418	0.0157442	0.53587
LYZ	0.545353	10.3564	0.00278565	0.0160214	0.545353
HLA-DPA1	0.604361	10.3018	0.00317572	0.0176462	0.604361
ALAS2	0.525272	9.38183	0.00565181	0.0275472	0.525272
LPL	0.550598	10.4828	0.00662199	0.0309369	0.550598
LTF	0.557029	8.07924	0.00792216	0.0356497	0.557029
SERPINA3	0.510896	7.24064	0.0108675	0.0455077	0.510896
