# Supplementary material for: Integrated Analysis of Key Genes and Pathways Involved in Fetal Growth Restriction and Their Associations With the Dysregulation of the Maternal Immune System
Source: Front Genet. 2021 Jan 8;11:581789. doi: 10.3389/fgene.2020.581789 (PMC7873903; doi:10.3389/fgene.2020.581789)
Supplement: Supplementary file 1 [file Data_Sheet_1.zip › SupplementalData/GSM_profile_information.xls.xls]

## Sheet: GSE98224
Group	Accession	Title	Source name	Diagnosis	Tissue	Maternal age	Maternal bmi	Maternal ethnicity	Maternal blood type	Previous nulliparity	Previous miscarriage	Previous hypertensive pregnancy	Mean uterine pi	Mean umbilical pi	Maximum systolic bp	Maximum diastolic bp	Mode proteinuria	Hellp diagnosis	Iugr diagnosis	Attempted vaginal delivery	Mode of delivery	Characteristics	Infant gender	Newborn weight z-score	Nicu transfer	Placental weight z-score	Umbilical cord diameter	Chorioamnionitis diagnosis
healty	GSM1940519	Cont-Ter-AGA, rep3	Human placenta from Cont-Ter-AGA pregnancy	non-PE	Placenta	38	33.96	Caucasian	A	No	No	No	NA	0.9	126	78	NA	No	No	No	C-Section	ga (week): 38	F	3.6	No	1.60305	NA	No
healty	GSM1940545	Cont-Ter-AGA, rep8	Human placenta from Cont-Ter-AGA pregnancy	non-PE	Placenta	34	19.47	Asian	O	Yes	No	NA	NA	NA	118	79	NA	No	No	Yes	C-Section	ga (week): 38	M	-1.11	No	-0.377778	1.1	No
healty	GSM1940608	Cont-Ter-AGA, rep11	Human placenta from Cont-Ter-AGA pregnancy	non-PE	Placenta	36	32.05	Caucasian	O	No	No	No	NA	NA	120	74	1	No	No	No	C-Section	ga (week): 38	M	0.41	No	-0.0814815	NA	No
healty	GSM1940618	Cont-Ter-AGA, rep14	Human placenta from Cont-Ter-AGA pregnancy	non-PE	Placenta	31	30.47	Asian	B	Yes	No	NA	NA	NA	130	90	0	No	No	Yes	C-Section	ga (week): 39	M	-0.65	No	-0.954887	NA	No
healty	GSM1940621	Cont-Ter-AGA, rep15	Human placenta from Cont-Ter-AGA pregnancy	non-PE	Placenta	28	32.91	Asian	AB	Yes	No	NA	NA	NA	128	85	0	No	No	Yes	Vaginal	ga (week): 40	M	0.05	No	-0.222222	1.5	No
healty	GSM1940622	Cont-Ter-AGA, rep16	Human placenta from Cont-Ter-AGA pregnancy	non-PE	Placenta	29	34.89	Caucasian	B	No	No	No	NA	NA	120	80	0	No	No	Yes	Vaginal	ga (week): 40	F	1.23	No	0.462687	1.3	No
healty	GSM1940623	Cont-Ter-AGA, rep17	Human placenta from Cont-Ter-AGA pregnancy	non-PE	Placenta	37	26.45	Asian	B	No	Yes	No	1.145	1.015	115	60	NA	No	No	No	C-Section	ga (week): 38	F	0.52	No	1.52672	1.3	No
healty	GSM1940638	Cont-Ter-AGA, rep23	Human placenta from Cont-Ter-AGA pregnancy	non-PE	Placenta	43	21.45	Caucasian	O	No	Yes	No	NA	NA	118	75	NA	No	No	Yes	Vaginal	ga (week): 39	M	0.78	No	-0.353383	1.2	No

## Sheet: GSE75010
Group	Accession	Title	Source name	Diagnosis	Tissue	Maternal age	Maternal bmi	Maternal ethnicity	Maternal blood type	Previous nulliparity	Previous miscarriage	Previous hypertensive pregnancy	Mean uterine pi	Mean umbilical pi	Maximum systolic bp	Maximum diastolic bp	Mode proteinuria	Hellp diagnosis	Iugr diagnosis	Attempted vaginal delivery	Mode of delivery	Characteristics	Infant gender	Newborn weight z-score	Nicu transfer	Placental weight z-score	Umbilical cord diameter	Chorioamnionitis diagnosis
healty	GSM1940497	Cont-Ter-AGA, rep1	Human placenta from Cont-Ter-AGA pregnancy	non-PE	Placenta	28	21.6	Caucasian	O	Yes	Yes	NA	NA	NA	154	85	NA	No	No	Yes	Vaginal	40	M	0.34	No	0.0740741	1.3	No
healty	GSM1940503	Cont-Ter-AGA, rep2	Human placenta from Cont-Ter-AGA pregnancy	non-PE	Placenta	34	23.88	Other	A	No	No	No	NA	NA	114	71	NA	No	No	No	C-Section	38	M	0.66	No	0.362963	NA	No
healty	GSM1940522	Cont-Ter-AGA, rep4	Human placenta from Cont-Ter-AGA pregnancy	non-PE	Placenta	25	26.7	Caucasian	O	No	Yes	NA	NA	NA	124	80	0	No	No	No	C-Section	38	M	0.34	No	-0.377778	NA	No
healty	GSM1940531	Cont-Ter-AGA, rep5	Human placenta from Cont-Ter-AGA pregnancy	non-PE	Placenta	33	23.67	Caucasian	B	No	No	No	NA	NA	121	76	NA	No	No	No	C-Section	38	F	-0.66	No	-0.916031	NA	No
healty	GSM1940532	Cont-Ter-AGA, rep6	Human placenta from Cont-Ter-AGA pregnancy	non-PE	Placenta	39	18.86	Asian	B	No	Yes	No	NA	NA	120	70	NA	No	No	No	C-Section	38	M	-0.06	No	-0.377778	1.6	No
healty	GSM1940533	Cont-Ter-AGA, rep7	Human placenta from Cont-Ter-AGA pregnancy	non-PE	Placenta	40	23.32	NA	A	No	Yes	NA	NA	0.9	120	75	NA	No	No	No	C-Section	38	F	-0.78	No	0.114504	1.5	No
healty	GSM1940551	Cont-Ter-AGA, rep9	Human placenta from Cont-Ter-AGA pregnancy	non-PE	Placenta	35	34.48	Caucasian	B	No	No	No	NA	NA	130	80	NA	No	No	No	C-Section	40	F	-0.87	No	-1.47761	1.2	No
healty	GSM1940555	Cont-Ter-AGA, rep10	Human placenta from Cont-Ter-AGA pregnancy	non-PE	Placenta	34	NA	Caucasian	O	No	Yes	No	NA	1.11667	130	80	NA	No	No	No	C-Section	37	F	-1.04	No	-1.67669	1	No
healty	GSM1940613	Cont-Ter-AGA, rep12	Human placenta from Cont-Ter-AGA pregnancy	non-PE	Placenta	36	23.24	Caucasian	B	No	No	No	NA	NA	132	90	NA	No	No	No	C-Section	38	M	0.17	No	-0.525926	1.2	No
healty	GSM1940615	Cont-Ter-AGA, rep13	Human placenta from Cont-Ter-AGA pregnancy	non-PE	Placenta	31	21.34	East Indian	O	Yes	Yes	NA	NA	0.76	118	86	NA	No	No	Yes	Vaginal	40	M	0.13	No	1	NA	No
healty	GSM1940627	Cont-Ter-AGA, rep18	Human placenta from Cont-Ter-AGA pregnancy	non-PE	Placenta	31	17.15	Asian	B	No	No	No	NA	NA	110	70	NA	No	No	No	C-Section	39	M	0.27	No	-0.203008	1.5	No
healty	GSM1940629	Cont-Ter-AGA, rep19	Human placenta from Cont-Ter-AGA pregnancy	non-PE	Placenta	34	20.58	Caucasian	A	No	No	No	NA	NA	129	88	NA	No	No	Yes	Vaginal	38	F	0.64	No	1.60305	NA	No
healty	GSM1940634	Cont-Ter-AGA, rep20	Human placenta from Cont-Ter-AGA pregnancy	non-PE	Placenta	32	19.88	Asian	B	Yes	No	NA	NA	0.955	135	80	0	No	No	Yes	Vaginal	35	F	0.96	No	-0.144068	1.1	No
healty	GSM1940636	Cont-Ter-AGA, rep21	Human placenta from Cont-Ter-AGA pregnancy	non-PE	Placenta	18	24.77	Caucasian	O	Yes	No	NA	NA	0.99	114	70	1	No	No	Yes	Vaginal	34	M	-0.3	No	-0.336	NA	No
healty	GSM1940637	Cont-Ter-AGA, rep22	Human placenta from Cont-Ter-AGA pregnancy	non-PE	Placenta	33	19.88	Caucasian	B	No	No	No	NA	NA	110	70	0	No	No	No	C-Section	38	F	0.52	No	0.267176	1.2	No
healty	GSM1940639	Cont-Ter-AGA, rep24	Human placenta from Cont-Ter-AGA pregnancy	non-PE	Placenta	30	21.51	Asian	O	Yes	No	NA	NA	NA	179	83	NA	No	No	Yes	Vaginal	37	M	-0.49	No	-1.66165	NA	No
healty	GSM1940640	Cont-Ter-AGA, rep25	Human placenta from Cont-Ter-AGA pregnancy	non-PE	Placenta	29	20.31	Caucasian	A	Yes	No	NA	NA	NA	121	81	NA	No	No	No	C-Section	38	M	0.79	No	0.325926	NA	No
healty	GSM1940643	Cont-Ter-AGA, rep26	Human placenta from Cont-Ter-AGA pregnancy	non-PE	Placenta	28	21.91	Caucasian	B	Yes	No	NA	NA	NA	110	81	0	No	No	No	C-Section	39	F	0.46	No	-0.330769	1.5	No
healty	GSM1940645	Cont-Ter-AGA, rep27	Human placenta from Cont-Ter-AGA pregnancy	non-PE	Placenta	35	29.14	Caucasian	A	No	No	Yes	NA	NA	126	80	NA	No	No	No	C-Section	39	M	0.68	No	1.30075	1.1	No
healty	GSM1940646	Cont-Ter-AGA, rep28	Human placenta from Cont-Ter-AGA pregnancy	non-PE	Placenta	33	22.31	Caucasian	B	No	Yes	No	NA	NA	120	98	NA	No	No	Yes	Vaginal	39	M	0.29	No	-1.18045	1.4	No

## Sheet: GSE100415
Group	Accession	Source name	Diagnosis	Tissue	Maternal age	Maternal bmi	Maternal ethnicity	Maternal blood type	maternal pre-pregnancy weight (kg)	maternal height (cm)	maternal bmi	gestational age at delivery (weeks)	gestational age at delivery (days)	placental weight (g)	mode of delivery	fetal sex	newborn weight z-score	apgar at 1min	apgar at 5min	max left uterine artery pi	max right uterine artery pi	max umbilical artery pi	placental thickness (cm)	cord diameter (cm)	max systolic blood pressure (mmhg)	max diastolic blood pressure (mmhg)
IUGR	GSM2680540	FGR, rep1	Fetal growth restriction (FGR)	Placenta	34	20.31	Caucasian	B	52	160	20.31	38	2	385	c-section	M	-1.96	9	9	NA	NA	NA	2.4	1	130	70
IUGR	GSM2680541	FGR, rep2	Fetal growth restriction (FGR)	Placenta	34	19.48	Black	O	45	152	19.48	36	0	320	c-section	F	-1.81	8	9	NA	NA	1.13	2.5	1.3	115	59
IUGR	GSM2680542	FGR, rep3	Fetal growth restriction (FGR)	Placenta	35	19.48	Caucasian	B	45	152	19.48	38	0	360	vaginal	F	-2.03	9	9	0.8	NA	1.2	2	6	120	70
IUGR	GSM2680543	FGR, rep4	Fetal growth restriction (FGR)	Placenta	39	22.95	Caucasian	A	64	167	22.95	37	5	450	vaginal	F	-2.69	9	9	1.62	1.36	1.74	2.2	1.1	141	91
IUGR	GSM2680544	FGR, rep5	Fetal growth restriction (FGR)	Placenta	30	25.68	Caucasian	O	86	183	25.68	34	4	360	c-section	M	-0.86	8	9	1.1	NA	1.73	1.9	1.3	148	100
IUGR	GSM2680545	FGR, rep6	Fetal growth restriction (FGR)	Placenta	31	NA	Caucasian	A	NA	165	NA	37	5	350	vaginal	F	-1.6	9	9	1	2.11	1.73	2.5	1	139	84
IUGR	GSM2680546	FGR, rep7	Fetal growth restriction (FGR)	Placenta	29	17.85	East Indian	O	44	157	17.85	37	3	500	c-section	M	-1.45	9	9	0.77	1	1.29	2.2	1.2	102	73
IUGR	GSM2680547	FGR, rep8	Fetal growth restriction (FGR)	Placenta	28	19.59	Caucasian	O	60	175	19.59	40	2	470	vaginal	F	-2.32	9	9	0.9	0.7	0.78	2	1	129	91
IUGR	GSM2680548	FGR, rep9	Fetal growth restriction (FGR)	Placenta	32	21.19	East Indian	B	57	164	21.19	37	4	400	vaginal	M	-1.48	9	9	NA	NA	1.26	5	1	129	90
IUGR	GSM2680549	FGR, rep10	Fetal growth restriction (FGR)	Placenta	28	21.16	East Asian	O	59	167	21.16	38	4	510	vaginal	F	-1.64	9	9	NA	NA	NA	3.1	1.1	130	70
IUGR	GSM2680550	FGR, rep11	Fetal growth restriction (FGR)	Placenta	33	33.27	Caucasian	A	82	157	33.27	38	0	420	vaginal	F	-1.94	9	9	2.99	1.06	1.18	3.5	NA	NA	NA
IUGR	GSM2680551	FGR, rep12	Fetal growth restriction (FGR)	Placenta	42	19.92	Caucasian	O	61	175	19.92	37	4	600	c-section	F	-2.03	9	9	0.87	1.15	1.42	3.7	0.8	128	84
IUGR	GSM2680552	FGR, rep13	Fetal growth restriction (FGR)	Placenta	30	39.39	Black	O	91	152	39.39	36	6	475	vaginal	F	-1.47	9	9	NA	NA	1.35	3.2	NA	140	80
IUGR	GSM2680553	FGR, rep14	Fetal growth restriction (FGR)	Placenta	31	22.15	Caucasian	A	64	170	22.15	35	0	400	vaginal	M	-1.91	9	9	NA	NA	1.9	2.5	2.5	129	82
IUGR	GSM2680554	FGR, rep15	Fetal growth restriction (FGR)	Placenta	28	32.87	Caucasian	A	95	170	32.87	37	1	570	vaginal	M	-1.64	9	9	0.81	1.27	1.6	NA	NA	122	72
IUGR	GSM2680555	FGR, rep16	Fetal growth restriction (FGR)	Placenta	30	25.39	Black	O	61	155	25.39	35	6	610	vaginal	F	-2.61	NA	NA	1.61	2.55	1.67	2.5	1.1	141	88
IUGR	GSM2680556	FGR, rep17	Fetal growth restriction (FGR)	Placenta	37	NA	Caucasian	O	NA	160	NA	37	1	350	c-section	F	-2.87	9	9	NA	NA	NA	2.1	1	110	70
IUGR	GSM2680557	FGR, rep18	Fetal growth restriction (FGR)	Placenta	35	27.18	Caucasian	A	67	157	27.18	36	1	410	vaginal	M	-2.33	NA	NA	1.2	1.01	1.44	3.1	1.3	137	71
IUGR	GSM2680558	FGR, rep19	Fetal growth restriction (FGR)	Placenta	35	NA	Caucasian	NA	NA	NA	NA	38	0	450	c-section	F	-2.01	8	9	NA	NA	1.49	2.1	0.8	130	88
IUGR	GSM2680559	FGR, rep20	Fetal growth restriction (FGR)	Placenta	39	NA	NA	B	NA	NA	NA	36	5	390	c-section	M	-1.75	9	9	0.79	0.92	1.5	2.6	1.1	145	90

## Sheet: GSE10588
Group	Accession	Title	Source name
healty	GSM225470	Placenta tissue from patient with normal labor, replicate 1 of 26	total RNA from placenta tissue
healty	GSM225471	Placenta tissue from patient with normal labor, replicate 2 of 26	total RNA from placenta tissue
healty	GSM225472	Placenta tissue from patient with normal labor, replicate 3 of 26	total RNA from placenta tissue
healty	GSM225473	Placenta tissue from patient with normal labor, replicate 4 of 26	total RNA from placenta tissue
healty	GSM225474	Placenta tissue from patient with normal labor, replicate 5 of 26	total RNA from placenta tissue
healty	GSM225475	Placenta tissue from patient with normal labor, replicate 6 of 26	total RNA from placenta tissue
healty	GSM225476	Placenta tissue from patient with normal labor, replicate 7 of 26	total RNA from placenta tissue
healty	GSM225477	Placenta tissue from patient with normal labor, replicate 8 of 26	total RNA from placenta tissue
healty	GSM225478	Placenta tissue from patient with normal labor, replicate 9 of 26	total RNA from placenta tissue
healty	GSM225479	Placenta tissue from patient with normal labor, replicate 10 of 26	total RNA from placenta tissue
healty	GSM225480	Placenta tissue from patient with normal labor, replicate 11 of 26	total RNA from placenta tissue
healty	GSM225483	Placenta tissue from patient with normal labor, replicate 12 of 26	total RNA from placenta tissue
healty	GSM225484	Placenta tissue from patient with normal labor, replicate 13 of 26	total RNA from placenta tissue
healty	GSM225485	Placenta tissue from patient with normal labor, replicate 14 of 26	total RNA from placenta tissue
healty	GSM225486	Placenta tissue from patient with normal labor, replicate 15 of 26	total RNA from placenta tissue
healty	GSM225487	Placenta tissue from patient with normal labor, replicate 16 of 26	total RNA from placenta tissue
healty	GSM225488	Placenta tissue from patient with normal labor, replicate 17 of 26	total RNA from placenta tissue
healty	GSM225489	Placenta tissue from patient with normal labor, replicate 18 of 26	total RNA from placenta tissue
healty	GSM225490	Placenta tissue from patient with normal labor, replicate 19 of 26	total RNA from placenta tissue
healty	GSM225491	Placenta tissue from patient with normal labor, replicate 20 of 26	total RNA from placenta tissue
healty	GSM225492	Placenta tissue from patient with normal labor, replicate 21 of 26	total RNA from placenta tissue
healty	GSM225493	Placenta tissue from patient with normal labor, replicate 22 of 26	total RNA from placenta tissue
healty	GSM225494	Placenta tissue from patient with normal labor, replicate 23 of 26	total RNA from placenta tissue
healty	GSM225495	Placenta tissue from patient with normal labor, replicate 24 of 26	total RNA from placenta tissue
healty	GSM225496	Placenta tissue from patient with normal labor, replicate 25 of 26	total RNA from placenta tissue
healty	GSM225497	Placenta tissue from patient with normal labor, replicate 26 of 26	total RNA from placenta tissue

## Sheet: GSE30186
Group	Accession	Title	Source name	Ethnic group	Age	Tissue
healty	GSM747304	normal rep 1	normal	Chinese	28 years	normal placentas
healty	GSM747305	normal rep 2	normal	Chinese	27 years	normal placentas
healty	GSM747306	normal rep 3	normal	Chinese	27 years	normal placentas
healty	GSM747307	normal rep 4	normal	Chinese	32 years	normal placentas
healty	GSM747308	normal rep 5	normal	Chinese	28 years	normal placentas
healty	GSM747309	normal rep 6	normal	Chinese	29 years	normal placentas

## Sheet: GSE24129
Group	Accession	Title	Source name	Tissue	Disease state	Maternal ethnicity
healty	GSM594041	Normotensive control pregnancy_1	Human placenta (Pla11a)	Placenta	Normotensive control pregnancy	Caucasian
healty	GSM594042	Normotensive control pregnancy_2	Human placenta (Pla12b)	Placenta	Normotensive control pregnancy	Caucasian
healty	GSM594043	Normotensive control pregnancy_3	Human placenta (Pla1)	Placenta	Normotensive control pregnancy	Caucasian
healty	GSM594044	Normotensive control pregnancy_4	Human placenta (Pla61)	Placenta	Normotensive control pregnancy	Caucasian
healty	GSM594045	Normotensive control pregnancy_5	Human placenta (Pla77)	Placenta	Normotensive control pregnancy	Caucasian
healty	GSM594046	Normotensive control pregnancy_6	Human placenta (Pla78b)	Placenta	Normotensive control pregnancy	Caucasian
healty	GSM594047	Normotensive control pregnancy_7	Human placenta (Pla79b)	Placenta	Normotensive control pregnancy	Caucasian
healty	GSM594048	Normotensive control pregnancy_8	Human placenta (Pla9b)	Placenta	Normotensive control pregnancy	Caucasian
IUGR	GSM594049	Fetal growth restriction (FGR) _1	Human placenta (Pla91)	Placenta	Fetal growth restriction (FGR)	Caucasian
IUGR	GSM594050	Fetal growth restriction (FGR) _2	Human placenta (Pla98a)	Placenta	Fetal growth restriction (FGR)	Caucasian
IUGR	GSM594051	Fetal growth restriction (FGR) _3	Human placenta (Pla92a)	Placenta	Fetal growth restriction (FGR)	Caucasian
IUGR	GSM594052	Fetal growth restriction (FGR) _4	Human placenta (Pla94)	Placenta	Fetal growth restriction (FGR)	Caucasian
IUGR	GSM594053	Fetal growth restriction (FGR) _5	Human placenta (Pla99)	Placenta	Fetal growth restriction (FGR)	Caucasian
IUGR	GSM594054	Fetal growth restriction (FGR) _6	Human placenta (Pla90a)	Placenta	Fetal growth restriction (FGR)	Caucasian
IUGR	GSM594055	Fetal growth restriction (FGR) _7	Human placenta (Pla96)	Placenta	Fetal growth restriction (FGR)	Caucasian
IUGR	GSM594056	Fetal growth restriction (FGR) _8	Human placenta (Pla97)	Placenta	Fetal growth restriction (FGR)	Caucasian
